# Supplementary material for: (Substituted-quinoline-1-yl) Methylbenzylammonium Chloride: Quaternization Reaction Process, Corrosion Inhibition Behavior, and Calculation Process
Source: Molecules. 2025 Dec 15;30(24):4782. doi: 10.3390/molecules30244782 (PMC12735674; doi:10.3390/molecules30244782)
Supplement: Supplementary file 1 [file molecules-30-04782-s001.zip]

Archive with 1 entries (1 files):
- molecules-4026935-supplementary.pdf
